# Supplementary material for: Dynamics of Infections in Cattle and Rhipicephalus microplus: A Preliminary Study
Source: Pathogens. 2023 Jul 30;12(8):998. doi: 10.3390/pathogens12080998 (PMC10458817; doi:10.3390/pathogens12080998)
Supplement: Supplementary file 1 [file pathogens-12-00998-s001.zip]

Archive with 1 entries (1 files):
- pathogens-2515833-supplementary.xlsx
