# Supplementary material for: Dynamics of Infections in Cattle and Rhipicephalus microplus: A Preliminary Study
Source: Pathogens. 2023 Jul 30;12(8):998. doi: 10.3390/pathogens12080998 (PMC10458817; doi:10.3390/pathogens12080998)
Supplement: Supplementary file 1 [file pathogens-12-00998-s001.zip › pathogens-2515833-supplementary.xlsx]

## Sheet: Hoja1
Microorganisms	Target	Design Name	Sequence (5′ à 3′)	Length (bp)
Rickettsia spp.	gltA	Rick_spp_gltA_F	GTCGCAAATGTTCACGGTACTT	78
		Rick_spp_gltA_R	TCTTCGTGCATTTCTTTCCATTG
		Rick_spp_gltA_P	TGCAATAGCAAGAACCGTAGGCTGGATG
Rickettsia massiliae	ITS	Ri_ma_ITS_F	GTTATTGCATCACTAATGTTATACTG	128
		Ri_ma_ITS_R	GTTAATGTTGTTGCACGACTCAA
		Ri_ma_ITS_P	TAGCCCCGCCACGATATCTAGCAAAAA
Rickettsia conorii	sca1	Ri_co_sca1_F	GTAGATGCTTCATAGAATACTGC	88
		Ri_co_sca1_R	CCAAATTTAGTCTACCTTGTGATC
		Ri_co_sca1_P	TCCTCCTGACGTATTAAAAGAAGCTGAAGCT
Rickettsia felis	orfB	Ri_fel_orfB_F	ACCCTTTTCGTAACGCTTTGC	163
		Ri_fel_orfB_R	TATACTTAATGCTGGGCTAAACC
		Ri_fel_orfB_P	AGGGAAACCTGGACTCCATATTCAAAAGAG
Anaplasma spp.	16S rRNA	Ana_spp_16S_F	CTTAGGGTTGTAAAACTCTTTCAG	160
		Ana_spp_16S_R	CTTTAACTTACCAAACCGCCTAC
		Ana_spp_16S_P	ATGCCCTTTACGCCCAATAATTCCGAACA
Anaplasma marginale	msp1b	An_ma_msp1_F	CAGGCTTCAAGCGTACAGTG	85
		An_ma_msp1_R	GATATCTGTGCCTGGCCTTC
		An_ma_msp1_P	ATGAAAGCCTGGAGATGTTAGACCGAG
Anaplasma phagocytophilum	msp2	An_ph_msp2_F	GCTATGGAAGGCAGTGTTGG	77
		An_ph_msp2_R	GTCTTGAAGCGCTCGTAACC
		An_ph_msp2_P	AATCTCAAGCTCAACCCTGGCACCAC
Anaplasma bovis	groEL	An_bo_groEL_F	GGGAGATAGTACACATCCTTG	73
		An_bo_groEL_R	CTGATAGCTACAGTTAAGCCC
		An_bo_groEL_P	AGGTGCTGTTGGATGTACTGCTGGACC
Anaplasma ovis	msp4	An_ov_msp4_F	TCATTCGACATGCGTGAGTCA	92
		An_ov_msp4_r	TTTGCTGGCGCACTCACATC
		An_ov_msp4_P	AGCAGAGAGACCTCGTATGTTAGAGGC
Ehrlichia spp.	16S rRNA	Neo_mik_16S_F	GCAACGCGAAAAACCTTACCA	98
		Neo_mik_16S_R	AGCCATGCAGCACCTGTGT
		Neo_mik_16S_P	AAGGTCCAGCCAAACTGACTCTTCCG
Ehrlichia canis	gltA	Eh_ca_gltA_F	GACCAAGCAGTTGATAAAGATGG	136
		Eh_ca_gltA_R	CACTATAAGACAATCCATGATTAGG
		Eh_ca_gltA_P	ATTAAAACATCCTAAGATAGCAGTGGCTAAGG
Apicomplexa	18S rRNA	Apic_18S_F	TGAACGAGGAATGCCTAGTATG	104
		Apic_18S_R	CACCGGATCACTCGATCGG
		Apic_18S_S	TAGGAGCGACGGGCGGTGTGTAC
Babesia canis vogeli	hsp70	Ba_vo_hsp70_F	TCACTGTGCCTGCGTACTTC	87
		Ba_vo_hsp70_R	TGATACGCATGACGTTGAGAC
		Ba_vo_hsp70_P	AACGACTCCCAGCGCCAGGCCAC
Babesia ovis	18S rRNA	Ba_ov_18S_F	TCTGTGATGCCCTTAGATGTC	92
		Ba_ov_18S_R	GCTGGTTACCCGCGCCTT
		Ba_ov_18S_P	TCGGAGCGGGGTCAACTCGATGCAT
Babesia bigemina	18S rRNA	Ba_big_RNA18S_F	ATTCCGTTAACGAACGAGACC	99
		Ba_big_RNA18S_R	TTCCCCCACGCTTGAAGCA
		Ba_big_RNA18S_P	CAGGAGTCCCTCTAAGAAGCAAACGAG
Babesia gibsoni	Rap1	Ba_gib_rap1_F	CTCTTGCTCATCATCTTTTCGG	130
		Ba_gib_rap1_R	TCAGCGTATCCATCCATTATATG
		Ba_gib_rap1_S	TTTAATGCGTGCTACGTTGTACTTCCCAAAG
Babesia caballi	Rap1	Ba_cab_rap1_F	GTTGTTCGGCTGGGGCATC	94
		Ba_cab_rap1_R	CAGGCGACTGACGCTGTGT
		Ba_cab_rap1_P	TCTGTCCCGATGTCAAGGGGCAGGT
Babesia bovis	CCTeta	Ba_bo_CCTeta_F	GCCAAGTAGTGGTAGACTGTA	100
		Ba_bo_CCTeta_R	GCTCCGTCATTGGTTATGGTA
		Ba_bo_CCTeta_P	TAAAGACAACACTGGGTCCGCGTGG
Babesia microti	CCTeta	Bab_mi_CCTeta_F	ACAATGGATTTTCCCCAGCAAAA	145
		Bab_mi_CCTeta_R	GCGACATTTCGGCAACTTATATA
		Bab_mi_CCTeta_P	TACTCTGGTGCAATGAGCGTATGGGTA
